# Supplementary material for: Community Engagement and Psychometric Methods in Aboriginal and Torres Strait Islander Patient-Reported Outcome Measures and Surveys—A Scoping Review and Critical Analysis
Source: Int J Environ Res Public Health. 2022 Aug 19;19(16):10354. doi: 10.3390/ijerph191610354 (PMC9407920; doi:10.3390/ijerph191610354)
Supplement: Supplementary file 1 [file ijerph-19-10354-s001.zip]

Archive with 3 entries (3 files):
- Supplementary Material - Figure S1.pdf
- Supplementary Material - Table S1 - PRISMA-ScR Checklist.pdf
- Supplementary Material - Table S2.pdf
